# Supplementary material for: Set Configuration in Resistance Exercise: Muscle Fatigue and Cardiovascular Effects
Source: PLoS One. 2016 Mar 16;11(3):e0151163. doi: 10.1371/journal.pone.0151163 (PMC4794235; doi:10.1371/journal.pone.0151163)
Supplement: S1 Dataset — (XLSX) [file pone.0151163.s001.xlsx]

## Sheet: MECHANICAL, CENTRAL&PERIPH FAT.
PARTICIPANT	MVC_CLUST_PRE	MVC_CLUST_POST	MVC_TRAD_PRE	MVC_TRAD_POST	VA_CLUST_PRE	VA_CLUST_POST	VA_TRAD_PRE	VA_TRAD_POST	LFF_CLUST_PRE	LFF_CLUST_POST	LFF_TRAD_PRE	LFF_TRAD_POST	DB100_CLUST_PRE	DB100_CLUST_POST	DB100_TRAD_PRE	DB100_TRAD_POST	DB10_CLUST_PRE	DB10_CLUST_POST	DB10_TRAD_PRE	DB10_TRAD_POST	STWICH_CLUST_PRE	STWICH_CLUST_POST	STWICH_TRAD_PRE	STWICH_TRAD_POST	STRFD_CLUST_PRE	STRFD_CLUST_POST	STRFD_TRAD_PRE	STRFD_TRAD_POST	STRRT_CLUST_PRE	STRRT_CLUST_POST	STRRT_TRAD_PRE	STRRT_TRAD_POST
	4.41	3.694	4.648	2.952	0.754	0.81	0.885	0.717	0.631	0.384	0.605	0.234	1.416	1.412	1.584	1.055	0.894	0.542	0.959	0.247	0.772	0.704	0.977	0.272	19.9422	16.0501	17.4917	9.75879	-13.8209	-12.7231	-8.62559	-4.85733
	4.063	3.572	3.794	2.14	1	0.981	1	0.794	0.545	0.48	0.468	0.344	1.632	1.679	1.739	1.077	0.89	0.806	0.814	0.37	0.855	0.962	1.026	0.192	14.6428	24.3765	14.5369	5.36673	-9.71088	-16.3463	-9.02241	-3.25706
	4.719	4.17	4.714	4.284	0.903	0.918	0.998	0.708	0.423	0.389	0.368	0.311	1.579	1.564	1.964	1.72	0.667	0.608	0.724	0.535	0.756	0.811	0.669	0.634	7.89084	16.5649	10.3204	15.5854	-7.88592	-13.4038	-5.80479	-9.15582
	2.863	2.204	2.788	1.654	0.912	0.692	0.938	0.86	0.711	0.483	0.69	0.29	1.39	1.503	1.665	1.037	0.989	0.726	1.149	0.3	1.019	0.675	1.094	0.17	18.803	18.2981	21.7738	8.24829	-8.58067	-13.7888	-10.0417	-3.01476
	3.698	3.75	4.08	3.555	0.856	0.898	0.881	0.977	0.675	0.524	0.744	0.579	1.818	1.667	1.767	1.792	1.228	0.873	1.314	1.037	1.17	1.12	1.325	0.988	19.2357	30.5429	21.9923	24.3135	-13.2247	-19.5749	-15.2177	-19.4095
	3.118	2.719	3.738	2.001	0.925	0.943	0.887	0.641	0.395	0.301	0.598	0.094	1.495	1.348	1.575	0.558	0.59	0.405	0.941	0.053	0.717	0.512	0.946	0.041	10.5293	18.9122	12.7965	1.19831	-5.725	-8.6803	-10.5801	-0.299771
	3.373	3.085	3.261	2.28	0.919	0.775	0.881	0.7	0.645	0.535	0.702	0.409	1.681	1.695	1.662	1.418	1.084	0.907	1.166	0.58	1.07	1.014	1.213	0.513	16.6415	20.7452	21.5273	12.1268	-10.6658	-23.2172	-14.9278	-9.89922
	3.745	2.297	3.634	2.155	0.991	0.944	0.998	0.785	0.498	0.327	0.548	0.35	1.31	1.167	1.342	1.062	0.653	0.381	0.735	0.372	0.756	0.469	0.742	0.341	7.20286	10.7457	11.5867	8.17263	-4.19944	-8.50753	-7.23731	-9.07329
	3.092	2.037	3.577	2.296	0.914	0.733	0.986	0.825	0.517	0.402	0.432	0.238	1.216	1.263	1.156	0.887	0.629	0.508	0.5	0.211	0.655	0.62	0.569	0.207	10.6872	21.9448	15.2721	6.78883	-6.09303	-9.96603	-3.17775	-4.35955
	3.241	2.323	3.257	2.215	0.817	0.665	0.732	0.52	0.664	0.469	0.678	0.426	1.617	1.406	1.547	1.259	1.073	0.66	1.049	0.536	1.08	0.808	1.058	0.367	21.8532	19.9254	20.4637	7.90343	-10.8908	-13.6526	-9.83612	-6.4771
	4.44	3.607	4.739	3.387	0.948	0.914	0.921	0.616	0.53	0.483	0.454	0.401	2.286	2.281	1.843	1.519	1.211	1.102	0.837	0.61	1.014	1.06	0.751	0.308	21.6564	23.5019	10.6687	9.8919	-10.5281	-15.9952	-7.31367	-4.27202
	.	.	.	.	.	.	.	.
	.	.	.	.	.	.	.	.
	.	.	.	.	.	.	.	.
	.	.	.	.	.	.	.	.
	.	.	.	.	.	.	.	.
	.	.	.	.	.	.	.	.
	.	.	.	.	.	.	.	.
	.	.	.	.	.	.	.	.
	.	.	.	.	.	.	.	.
	.	.	.	.	.	.	.	.
	.	.	.	.	.	.	.	.
	.	.	.	.	.	.	.	.
	.	.	.	.	.	.	.	.

## Sheet: CORTICAL
PARTICIPANT	MEP_amp_SC-pre	MEP_amp_SC-post	MEP_amp_ST-pre	MEP_amp_ST-post	SICI_amp_SC-pre	SICI_amp_SC-post	SICI_amp_ST-pre	SICI_amp_ST-post	ICF_amp_SC-pre	ICF_amp_SC-post	ICF_amp_ST-pre	ICF_amp_ST-post
	0.028	0.02	0.054	0.016	0.467	0.351	0.51	0.351	4.263	2.414	3.866	2.603
	0.035	0.032	0.022	0.011	0.386	0.529	0.293	0.813	3.441	1.847	2.738	3.889
	0.355	0.089	0.441	0.045	0.479	0.361	0.424	0.591	1.308	0.979	1.452	1.675
	0.053	0.025	0.051	0.021	0.564	0.577	0.311	0.486	2.33	1.434	2.234	1.636
	.	0.168	0.154	0.07	.	0.632	0.458	0.73	1.702	1.636	1.53	1.203
	0.045	0.014	0.039	0.011	0.151	0.376	0.202	0.42	1.598	2.168	3.682	1.96
	0.167	0.056	0.128	0.038	0.197	0.137	0.105	0.14	2.17	3.606	1.978	3.192
	0.035	0.025	0.098	0.021	0.367	0.231	0.45	0.617	1.582	0.986	1.47	1.269
	0.061	0.014	0.073	0.009	0.246	0.472	0.334	0.578	1.341	1.248	1.315	1.224
	0.147	0.082	0.189	0.078	0.384	0.286	0.3	0.123	1.63	1.074	1.669	1.663
	0.174	0.112	0.101	0.018	0.178	0.451	0.293	0.62	4.204	5.522	7.146	7.015

## Sheet: CARDIOVASCULAR
PARTICIPANT	HRm_CLUST_PRE	HRm_CLUST_DUR	HRm_CLUST_POST	HRm_TRAD_PRE	HRm_TRAD_DUR	HRm_TRAD_POST	MAPm_CLUST_PRE	MAPm_CLUST_DUR	MAPm_CLUST_POST	MAPm_TRAD_PRE	MAPm_TRAD_DUR	MAPm_TRAD_POST	SBPm_CLUST_PRE	SBPm_CLUST_DUR	SBPm_CLUST_POST	SBPm_TRAD_PRE	SBPm_TRAD_DUR	SBPm_TRAD_POST	DBPm_CLUST_PRE	DBPm_CLUST_DUR	DBPm_CLUST_POST	DBPm_TRAD_PRE	DBPm_TRAD_DUR	DBPm_TRAD_POST	RPPm_CLUST_PRE	RPPm_CLUST_DUR	RPPm_CLUST_POST	RPPm_TRAD_PRE	RPPm_TRAD_DUR	RPPm_TRAD_POST	HFln_CLUST_PRE	HFln_CLUST_POST	HFln_TRAD_PRE	HFln_TRAD_POST	LFln_CLUST_PRE	LFln_CLUST_POST	LFln_TRAD_PRE	LFln_TRAD_POST	TPln_CLUST_PRE	TPln_CLUST_POST	TPln_TRAD_PRE	TPln_TRAD_POST
	84.587	94.7786	81.994	76.93	136.963	89.144	87.369	97.0007	89.638	89.742	110.34	92.114	111.032	114.047	109.504	115.554	125.56	118.004	73.332	84.729	77.4	74.652	101.432	75.353	7390.28	9193.59	7349.78	6903.85	15112.5	8211.41	4.923	6.078	6.588	5.467	6.006	7.252	6.64	6.238	6.501	7.674	7.613	6.842
	64.029	89.2183	64.566	73.91	105.824	73.91	91.348	87.8385	88.842	86.598	97.7	86.598	120.729	100.973	117.154	112.367	120.18	112.367	72.549	76.0156	69.5	71.116	80.611	71.116	5848.92	7836.8	5736.17	6400.46	10338.6	6400.46	6.298	6.128	5.317	5.317	7.153	7.024	6.623	6.623	7.706	7.615	7.212	7.212
	50.977	83.3621	55.333	51.47	94.959	58.42	80.061	108.259	90.169	87.068	112.92	75.755	112.401	129.155	126.661	121.544	151.57	133.081	61.831	94.5121	70.3	70.565	90.726	47.966	4081.27	9660.88	4989.32	4481.22	10723.3	4425.61	6.398	7.558	6.515	7.191	6.665	7.84	7.031	7.178	7.492	8.754	7.855	8.198
	77.025	100.307	79.055	76.9	114.137	93.932	92.722	109.547	102.408	90.114	96.42	100.006	121.529	132.255	129.55	115.913	121.34	123.48	75.124	109.489	86.5	76.185	80.274	85.641	7141.91	12930.8	8095.86	6930.13	11004.5	9393.76	6.379	6.059	5.391	4.819	6.934	6.488	6.284	6.076	7.613	7.227	9.068	6.903
	65.547	74.4902	58.902	78.22	104.515	79.158	82.652	98.5966	93.072	91.065	95.89	89.492	109.765	126.046	119.552	123.262	119.7	115.98	64.251	77.4619	74.9	70.894	80.133	73.057	5417.59	7344.48	5482.13	7122.83	10022.4	7084.01	6.44	8.018	5.293	4.669	6.653	7.709	5.833	6.22	7.449	8.674	6.525	6.638
	67.445	110.021	75.266	66.94	123.199	82.677	86.055	92.2861	73.424	92.675	124.65	51.281	103.064	116.274	120.61	112.918	148.24	73.048	72.263	75.5599	48.8	75.36	108.858	36.689	5803.98	10153.4	5526.33	6203.66	15357.4	4239.76	7.652	7.102	7.393	5.216	7.112	7.202	7.572	6.808	8.244	8.054	8.318	7.119
	61.056	79.576	58.432	57.08	101.912	64.444	69.425	100.787	87.594	96.712	127.2	92.727	102.097	128.754	116.617	131.655	158.7	122.112	49.038	76.9139	68.3	75.832	108.542	74.073	4238.81	8020.23	5118.29	5520.32	12962.9	5975.7	7.563	8.056	7.856	7.52	8.211	8.616	8.199	8.083	8.772	9.181	8.901	8.581
	43.317	65.8165	44.908	42.55	99.173	57.224	86.012	104.681	100.968	77.757	131.05	88.6	111.713	128.452	131.456	107.443	158.81	122.182	66.916	79.8184	76.5	57.311	110.753	64.375	3725.78	6889.74	4534.27	3308.33	12997	5070.05	7.624	7.247	7.652	6.446	7.398	7.337	7.581	6.964	8.711	8.742	8.784	7.921
	82.929	109.825	82.611	80.31	115.627	80.307	87.072	81.1524	90.581	88.436	105.65	88.436	115.395	99.4901	116.812	106.765	130.17	106.765	68.442	65.116	70.7	74.917	87.811	74.917	7220.79	8912.53	7482.99	7102.03	12215.4	7102.03	4.993	4.549	5.3	5.3	5.86	5.388	5.747	5.747	6.584	6.517	6.455	6.455
	48.103	69.0864	56.095	52.34	86.312	70.498	85.778	112.182	95.273	94.996	139.42	109.615	114.452	139.189	122.214	127.568	165.84	138.761	67.604	92.2594	75.1	72.762	120.854	93.353	4126.18	7750.24	5344.34	4971.71	12033.7	7727.64	7.887	8.352	8.159	6.523	7.084	8.346	8.168	7.712	8.417	9.17	8.925	8.089
	76.977	89.7315	73.698	66.78	102.178	80.308	89.891	101.255	79.561	93.754	136.14	119.035	121.615	131.257	120.933	117.588	179.49	159.307	68.6	89.8123	56.3	71.605	105.184	96.111	6919.54	10381.1	5863.49	6260.61	13910.8	9559.46	5.148	5.53	7.316	6.145	6.972	6.84	7.955	7.134	7.542	7.636	8.843	7.689

## Sheet: RATE OF PERCEIVED EFFORT
PARTICIPANT	RPE_CLUST_OVER	RPE_TRAD_OVER	RPE_CLUST_LEG	RPE_TRAD_LEG
	4.25	9.25	2.125	7.9375
	5	7.25	0.313	3.3125
	3.5	7.5	4.438	7.875
	5.75	8.75	4.688	8.1875
	3.75	6.75	2	3.5
	6	8.5	3.875	5.875
	4	8	2	5
	9	9	4.438	7.125
	6.25	8.5	4.5	7.1875
	5	8	2.813	4.1875
	6.75	6.75	5.063	6.5625
